# Supplementary material for: Ex Vivo Treatment with Allogenic Mesenchymal Stem Cells of a Healthy Donor on Peripheral Blood Mononuclear Cells of Patients with Severe Alopecia Areata: Targeting Dysregulated T Cells and the Acquisition of Immunotolerance
Source: Int J Mol Sci. 2022 Oct 30;23(21):13228. doi: 10.3390/ijms232113228 (PMC9655710; doi:10.3390/ijms232113228)
Supplement: Supplementary file 1 [file ijms-23-13228-s001.zip]

Archive with 1 entries (1 files):
- ijms-1978085-supplementary.pdf
